# Supplementary material for: Controlled Cycling and Quiescence Enables Efficient HDR in Engraftment-Enriched Adult Hematopoietic Stem and Progenitor Cells
Source: Cell Rep. 2020 Sep 1;32(9):108093. doi: 10.1016/j.celrep.2020.108093 (PMC7487781; doi:10.1016/j.celrep.2020.108093)
Supplement: Table S1. Top 20 Statistically Significant Genes Differentially Expressed among Each Cluster, Related to Figure 5 — Cluster identity – Cluster 0: HSC/MPP, Cluster 1: MEP, Cluster 2: LMPP, Cluster 3: GMP, Cluster 4: CMP, Cluster 5: CLP, Cluster 6: GMP, Cluster 7: MEP [file mmc2.xlsx]

## Sheet: dsc_regress_integrated_woCC_top
TableTable S1. Related to Figure 5: Top 20 statistically significant genes differentially expressed among each cluster. Cluster identity – Cluster 0: HSC/MPP, Cluster 1: MEP, Cluster 2: LMPP, Cluster 3: GMP, Cluster 4: CMP, Cluster 5: CLP, Cluster 6: GMP, Cluster 7: MEP S1. Top 20 statistically significant genes differentially expressed among each cluster.
p_val	avg_logFC	pct.1	pct.2	p_val_adj	cluster	gene
0	0.813567	0.975	0.7	0	0	HLA-DRA
0	0.764508	0.956	0.681	0	0	ZFP36L2
0	0.740369	0.811	0.217	0	0	AVP
0	0.727909	0.992	0.891	0	0	CD74
0	0.715722	0.994	0.764	0	0	VIM
0	0.703403	0.943	0.692	0	0	HLA-DPB1
0	0.612845	0.988	0.541	0	0	CYTL1
0	0.612429	0.991	0.567	0	0	IFI44L
0	0.595517	0.978	0.741	0	0	CD52
4.19205e-300	0.69334	0.892	0.619	8.38411e-297	0	HLA-DPA1
1.33301e-287	0.627743	0.882	0.468	2.66602e-284	0	ICAM3
1.78503e-286	0.568117	0.949	0.512	3.57006e-283	0	SPINK2
7.0147e-275	0.581203	0.998	0.901	1.40294e-271	0	PRDX1
5.02819e-271	0.549788	0.998	0.643	1.00564e-267	0	BST2
4.78176e-270	0.537773	0.817	0.313	9.56352e-267	0	HOPX
5.81023e-259	0.609156	0.904	0.737	1.16205e-255	0	FAM30A
1.37259e-250	0.579582	0.932	0.711	2.74518e-247	0	HLA-DRB1
9.15761e-151	0.535302	0.617	0.071	1.83152e-147	0	CRHBP
3.21659e-126	0.513718	0.817	0.625	6.43318e-123	0	GABPB1-AS1
1.11548e-68	0.50995	0.637	0.268	2.23096e-65	0	HLA-DQB1
0	1.71392	0.971	0.747	0	1	HBD
0	1.49382	0.986	0.593	0	1	LAT
0	1.30578	0.922	0.533	0	1	CMTM5
0	1.19808	0.954	0.684	0	1	PLEK
0	1.18724	0.926	0.696	0	1	UBE2S
0	1.15494	0.916	0.705	0	1	UBE2C
0	1.15042	1	1	0	1	TMSB4X
0	1.14656	0.989	0.76	0	1	PDLIM1
0	1.02372	0.851	0.364	0	1	CDKN2D
0	1.01138	0.915	0.537	0	1	GP9
0	1.01089	0.962	0.495	0	1	TPM1
0	1.00934	0.875	0.736	0	1	PF4
0	0.9972	0.955	0.502	0	1	AL157895.1
0	0.964899	0.978	0.81	0	1	TGFB1
0	0.954565	1	0.986	0	1	SH3BGRL3
0	0.896286	0.875	0.499	0	1	CAMK1
0	0.888395	0.91	0.401	0	1	SLC44A1
0	0.885127	0.987	0.903	0	1	HMGB2
0	0.882948	0.924	0.505	0	1	ITGA2B
0	0.880567	0.922	0.514	0	1	GATA1
0	1.07417	0.82	0.511	0	2	IGLL1
0	0.550867	0.984	0.849	0	2	FABP5
0	0.489367	0.841	0.504	0	2	PHGDH
1.28013e-303	0.415624	0.904	0.53	2.56026e-300	2	SYNGR1
4.87683e-275	0.531012	0.96	0.617	9.75367e-272	2	PRSS57
1.45541e-262	0.405368	1	0.975	2.91082e-259	2	GSTP1
8.85926e-259	0.420887	0.935	0.728	1.77185e-255	2	MGST1
8.13295e-257	0.468295	0.978	0.849	1.62659e-253	2	RPL22L1
1.29948e-247	0.432304	1	0.984	2.59896e-244	2	TUBA1B
1.38132e-239	0.374822	0.991	0.873	2.76265e-236	2	CYBA
6.46609e-231	0.364118	0.752	0.502	1.29322e-227	2	TNFSF13B
5.28268e-226	0.42375	0.979	0.902	1.05654e-222	2	MT-ND5
3.6037e-217	0.347989	0.842	0.693	7.20739e-214	2	GINS2
5.56151e-213	0.371869	0.977	0.865	1.1123e-209	2	SRM
7.01083e-208	0.364879	0.956	0.759	1.40217e-204	2	IGFBP7
7.69578e-191	0.390663	0.986	0.681	1.53916e-187	2	BST2
4.08169e-184	0.404541	0.967	0.547	8.16338e-181	2	SPINK2
8.31539e-172	0.47433	0.708	0.553	1.66308e-168	2	NPW
1.35629e-165	0.343297	0.988	0.913	2.71258e-162	2	ISG15
4.00452e-13	0.760497	0.388	0.44	8.00903e-10	2	MPO
4.52592e-122	0.750741	0.976	1	9.05184e-119	3	ACTB
7.43516e-60	0.619672	0.887	0.998	1.48703e-56	3	SH3BGRL3
5.31301e-54	1.68309	0.467	0.362	1.0626e-50	3	C1orf56
1.94175e-44	0.698172	0.206	0.685	3.88349e-41	3	TP53
6.3249e-42	1.03672	0.689	0.963	1.26498e-38	3	EIF5A
6.30005e-39	0.69395	0.169	0.562	1.26001e-35	3	THBS1
3.84683e-33	0.638858	0.195	0.616	7.69366e-30	3	TUBA4A
1.01268e-32	0.612684	0.753	0.99	2.02535e-29	3	MYL6
1.31128e-24	0.648256	0.217	0.654	2.62256e-21	3	APOBEC3C
3.23277e-23	0.657691	0.137	0.457	6.46553e-20	3	TMEM120B
7.61283e-17	1.1379	0.545	0.755	1.52257e-13	3	HNRNPH1
5.72894e-11	1.01676	0.591	0.788	1.14579e-07	3	PF4
7.77004e-09	0.812536	0.33	0.662	1.55401e-05	3	GP9
1.28255e-07	0.74077	0.425	0.907	0.000256511	3	CKS2
5.21739e-06	0.615772	0.311	0.712	0.0104348	3	TUBB4B
2.7707e-05	0.815934	0.411	0.789	0.055414	3	UBE2C
0.000168516	0.703063	0.137	0.353	0.337033	3	AC005921.2
0.00061828	0.7943	0.154	0.359	1	3	AC106707.1
0.00213744	1.05932	0.36	0.631	1	3	PPBP
0.00304811	1.08663	0.245	0.337	1	3	PHKG1
2.93489e-193	1.16867	0.85	0.304	5.86977e-190	4	CNRIP1
2.46275e-135	0.994371	0.906	0.412	4.9255e-132	4	SLC40A1
4.94256e-130	0.97433	0.844	0.446	9.88512e-127	4	KLF1
6.30859e-124	1.20183	0.894	0.473	1.26172e-120	4	FCER1A
1.02997e-108	0.694675	0.809	0.448	2.05994e-105	4	MINPP1
6.65015e-106	0.818431	0.909	0.519	1.33003e-102	4	PKIG
8.47051e-101	0.886817	0.982	0.81	1.6941e-97	4	RNF130
1.02366e-95	0.802917	0.968	0.709	2.04731e-92	4	AC084033.3
1.23948e-90	0.638951	0.768	0.346	2.47897e-87	4	LXN
1.73561e-85	0.730183	0.959	0.694	3.47121e-82	4	MPP1
1.97127e-72	0.695828	0.979	0.86	3.94255e-69	4	LAPTM5
3.30826e-72	0.734718	0.997	0.917	6.61653e-69	4	S100A6
6.62001e-70	0.6465	0.912	0.726	1.324e-66	4	GMPR
3.292e-68	0.740952	0.638	0.343	6.584e-65	4	HPGDS
1.53681e-67	0.695768	0.918	0.6	3.07361e-64	4	CITED2
1.23331e-65	0.653427	0.797	0.511	2.46662e-62	4	CTNNBL1
2.17013e-63	1.70727	0.7	0.426	4.34026e-60	4	TPSAB1
3.79945e-60	0.811775	0.979	0.819	7.5989e-57	4	SRGN
6.52441e-60	1.51365	0.641	0.371	1.30488e-56	4	TPSB2
3.25167e-59	0.709266	0.821	0.436	6.50335e-56	4	GATA2
1.68975e-137	1.26984	0.961	0.453	3.3795e-134	5	IGHM
1.30947e-110	1.38631	0.715	0.231	2.61893e-107	5	DNTT
5.80967e-109	0.927929	0.993	0.691	1.16193e-105	5	IFI44L
4.56336e-98	0.661072	0.831	0.45	9.12671e-95	5	LPXN
5.01952e-94	0.8426	1	0.981	1.0039e-90	5	GSTP1
1.55025e-88	0.876685	0.94	0.57	3.10051e-85	5	CD44
5.12907e-81	0.823624	0.972	0.658	1.02581e-77	5	CAPG
7.70869e-81	0.666984	1	0.989	1.54174e-77	5	MALAT1
3.03918e-79	0.735495	0.835	0.388	6.07835e-76	5	C1QTNF4
1.30721e-75	0.830422	0.979	0.639	2.61442e-72	5	SPINK2
9.10243e-74	0.757858	0.898	0.425	1.82049e-70	5	GLIPR1
5.26525e-70	0.759193	0.968	0.784	1.05305e-66	5	FAM30A
9.41515e-67	0.857299	0.926	0.638	1.88303e-63	5	SOX4
4.71526e-58	0.711486	0.912	0.671	9.43053e-55	5	ADA
5.87163e-55	0.69204	0.884	0.637	1.17433e-51	5	LSP1
7.69316e-45	0.676118	0.574	0.313	1.53863e-41	5	KIAA0087
8.30929e-44	0.660658	0.796	0.516	1.66186e-40	5	HOXA9
1.50189e-43	0.779498	0.655	0.327	3.00377e-40	5	MZB1
3.70436e-40	0.993721	0.408	0.041	7.40872e-37	5	JCHAIN
1.40602e-26	0.658644	0.62	0.401	2.81204e-23	5	LTB
4.204e-129	1.67286	0.7	0.074	8.408e-126	6	CALD1
1.05635e-83	1.82874	0.867	0.274	2.11269e-80	6	F13A1
8.80201e-82	1.73029	0.892	0.269	1.7604e-78	6	TREML1
6.58305e-80	3.87599	1	0.605	1.31661e-76	6	PPBP
1.55474e-76	2.61626	1	0.522	3.10948e-73	6	SH3BP5
8.0234e-76	1.97019	0.992	0.632	1.60468e-72	6	CMTM5
2.64314e-74	1.71498	1	0.724	5.28628e-71	6	LIMS1
1.67005e-73	1.82184	1	0.633	3.34011e-70	6	GP9
3.99181e-72	1.61565	1	0.519	7.98362e-69	6	DAAM1
8.77554e-72	1.71015	1	0.737	1.75511e-68	6	SNCA
1.9405e-71	1.74691	1	0.858	3.88101e-68	6	RAP1B
1.42679e-70	3.0278	0.992	0.77	2.85358e-67	6	PF4
2.27467e-70	1.69687	0.983	0.512	4.54934e-67	6	FCER1G
4.97037e-70	2.23865	1	0.74	9.94074e-67	6	NRGN
4.8643e-69	1.61102	1	0.752	9.7286e-66	6	PLEK
1.74426e-68	1.75335	1	0.695	3.48852e-65	6	GNG11
2.12585e-68	1.59323	0.8	0.132	4.25169e-65	6	RGCC
1.38232e-66	1.81294	0.983	0.426	2.76465e-63	6	CD9
3.38682e-66	1.78047	0.95	0.527	6.77364e-63	6	THBS1
5.74849e-61	1.71788	0.833	0.338	1.1497e-57	6	CTTN
2.21594e-15	1.03759	0.969	0.314	4.43188e-12	7	FERMT1
2.00395e-11	0.619838	1	0.998	4.0079e-08	7	RPL18A
1.19872e-08	0.66035	1	0.432	2.39745e-05	7	DEPDC1B
4.73967e-08	0.976183	1	0.506	9.47934e-05	7	OAS2
1.60446e-07	0.740492	1	0.442	0.000320891	7	DSN1
6.00165e-07	0.707437	1	0.427	0.00120033	7	TFRC
8.57452e-07	0.645943	0.906	0.314	0.0017149	7	AL590226.1
8.61534e-07	1.04316	1	0.997	0.00172307	7	GAPDH
1.53044e-05	0.611163	1	0.635	0.0306088	7	RRM2
2.91244e-05	0.604975	0.656	0.083	0.0582487	7	PRSS2
0.000430548	0.912806	1	0.932	0.861097	7	DYNLL1
0.000522881	0.621063	0.938	0.422	1	7	ISYNA1
0.000872902	0.765215	1	0.946	1	7	DUT
0.00210666	0.804292	1	0.633	1	7	FSCN1
0.0028131	0.676853	1	0.586	1	7	PHGDH
0.00356549	0.7881	0.281	0.207	1	7	FAM117A
0.00414303	0.764835	1	0.563	1	7	WDR74
0.00635824	0.714555	1	0.547	1	7	H2AFX
0.00779045	1.3611	1	0.877	1	7	GYPC
0.00966838	0.893065	1	0.932	1	7	PRDX1
